# Supplementary material for: Genetic Diversity of Salmonella Derby from the Poultry Sector in Europe
Source: Pathogens. 2019 Apr 4;8(2):46. doi: 10.3390/pathogens8020046 (PMC6630433; doi:10.3390/pathogens8020046)
Supplement: Supplementary file 1 [file pathogens-08-00046-s001.zip]

Archive with 5 entries (5 files):
- S1_Figure.tif
- S1_Table.xlsx
- S2_Table.xlsx
- S3_Table.xlsx
- S4_Table.xlsx
