# Supplementary material for: Genetic Diversity of Salmonella Derby from the Poultry Sector in Europe
Source: Pathogens. 2019 Apr 4;8(2):46. doi: 10.3390/pathogens8020046 (PMC6630433; doi:10.3390/pathogens8020046)
Supplement: Supplementary file 1 [file pathogens-08-00046-s001.zip › S1_Table.xlsx]

## Sheet: Feuil1
	Table S1. S. Derby genomes information extracted by Enterobase (Alikhan et al., 2018) (on the date of 1st November 2018). ND = not determined; NA = not available.
		China	Denmark	France	Germany	Italy	Poland	Spain	Taiwan	United Kingdom	United States	NA	Total
	Animal Feed	1											1
	Dog chew	1											1
	Avian			52	1	9	1				2		65
	Bird										1		1
	Meleagris; Animal, Animal					1							1
	Meleagris; Animal, feces					7							7
	Meleagris; Animal, swab					1							1
	Meleagris; Food, turkey meat				1								1
	ND										1		1
	Poultry			52									52
	NA						1						1
	Feline										1		1
	Feline-cheetah (feces)										1		1
	Human		1						1	38			40
	Human; Homo sapiens								1	38			39
	NA		1										1
	Food		2							19			21
	ND									19			19
	NA		2										2
	Swine			5									5
	Pork			5									5
	NA				1			1				20	22
	NA				1			1				20	22
	Total	1	3	57	2	9	1	1	1	57	3	20	155
