# Supplementary material for: Genetic Diversity of Salmonella Derby from the Poultry Sector in Europe
Source: Pathogens. 2019 Apr 4;8(2):46. doi: 10.3390/pathogens8020046 (PMC6630433; doi:10.3390/pathogens8020046)
Supplement: Supplementary file 1 [file pathogens-08-00046-s001.zip › S2_Table.xlsx]

## Sheet: SNP matrix
	1535_10	17-43350_S13	17-94864_S21	17-94866_S23	17-94867_S24	17-94872_S28	17-94877_S31	173552	198252	201402459	201402501	201407219	2014LSAL02325	2014LSAL03350	2014LSAL03694	2014LSAL05133	201506934	201507632	201510930	2015LSAL02005	44675	BCW_2672	S00530-16	S00766-16	S02574-17	S04219-16	H122800357	NVSL_4111	SARB9	2014LSAL01779
1535_10	0	23	48	42	42	45	42	24	26	306	31	160	37	31	33	25	30	31	29	32	27	137	22	21	25	22	41	87	88	45
17-43350_S13	23	0	39	33	33	36	33	7	9	297	22	151	28	22	24	16	21	22	20	23	10	128	5	4	8	5	30	78	79	36
17-94864_S21	48	39	0	22	46	31	22	40	42	322	47	176	53	47	49	41	46	47	45	48	43	151	38	37	41	38	57	103	104	61
17-94866_S23	42	33	22	0	40	25	16	34	36	316	41	170	47	41	43	35	40	41	39	42	37	145	32	31	35	32	51	97	98	55
17-94867_S24	42	33	46	40	0	43	40	34	36	316	41	170	47	41	43	35	40	41	39	42	37	145	32	31	35	32	51	97	98	55
17-94872_S28	45	36	31	25	43	0	25	37	39	319	44	173	50	44	46	38	43	44	42	45	40	148	35	34	38	35	54	100	101	58
17-94877_S31	42	33	22	16	40	25	0	34	36	316	41	170	47	41	43	35	40	41	39	42	37	145	32	31	35	32	51	97	98	55
173552	24	7	40	34	34	37	34	0	2	298	23	152	29	23	25	17	22	23	21	24	11	129	6	5	9	6	31	79	80	37
198252	26	9	42	36	36	39	36	2	0	300	25	154	31	25	27	19	24	25	23	26	13	131	8	7	11	8	33	81	82	39
201402459	306	297	322	316	316	319	316	298	300	0	305	298	311	305	307	299	304	305	303	306	301	279	296	295	299	296	315	289	290	319
201402501	31	22	47	41	41	44	41	23	25	305	0	159	36	14	16	10	13	14	12	15	26	136	21	20	24	21	40	86	87	28
201407219	160	151	176	170	170	173	170	152	154	298	159	0	165	159	161	153	158	159	157	160	155	79	150	149	153	150	169	143	144	173
2014LSAL02325	37	28	53	47	47	50	47	29	31	311	36	165	0	36	38	30	35	36	34	37	32	142	27	26	30	27	46	92	93	50
2014LSAL03350	31	22	47	41	41	44	41	23	25	305	14	159	36	0	8	10	13	14	12	5	26	136	21	20	24	21	40	86	87	20
2014LSAL03694	33	24	49	43	43	46	43	25	27	307	16	161	38	8	0	12	15	16	14	9	28	138	23	22	26	23	42	88	89	14
2014LSAL05133	25	16	41	35	35	38	35	17	19	299	10	153	30	10	12	0	9	10	8	11	20	130	15	14	18	15	34	80	81	24
201506934	30	21	46	40	40	43	40	22	24	304	13	158	35	13	15	9	0	3	1	14	25	135	20	19	23	20	39	85	86	27
201507632	31	22	47	41	41	44	41	23	25	305	14	159	36	14	16	10	3	0	2	15	26	136	21	20	24	21	40	86	87	28
201510930	29	20	45	39	39	42	39	21	23	303	12	157	34	12	14	8	1	2	0	13	24	134	19	18	22	19	38	84	85	26
2015LSAL02005	32	23	48	42	42	45	42	24	26	306	15	160	37	5	9	11	14	15	13	0	27	137	22	21	25	22	41	87	88	21
44675_UK_2014	27	10	43	37	37	40	37	11	13	301	26	155	32	26	28	20	25	26	24	27	0	132	9	8	12	9	34	82	83	40
BCW_2672	137	128	151	145	145	148	145	129	131	279	136	79	142	136	138	130	135	136	134	137	132	0	127	126	130	127	146	122	123	150
S00530-16	22	5	38	32	32	35	32	6	8	296	21	150	27	21	23	15	20	21	19	22	9	127	0	1	5	2	29	77	78	35
S00766-16	21	4	37	31	31	34	31	5	7	295	20	149	26	20	22	14	19	20	18	21	8	126	1	0	4	1	28	76	77	34
S02574-17	25	8	41	35	35	38	35	9	11	299	24	153	30	24	26	18	23	24	22	25	12	130	5	4	0	5	32	80	81	38
S04219-16	22	5	38	32	32	35	32	6	8	296	21	150	27	21	23	15	20	21	19	22	9	127	2	1	5	0	29	77	78	35
H122800357	41	30	57	51	51	54	51	31	33	315	40	169	46	40	42	34	39	40	38	41	34	146	29	28	32	29	0	96	97	54
NVSL_4111	87	78	103	97	97	100	97	79	81	289	86	143	92	86	88	80	85	86	84	87	82	122	77	76	80	77	96	0	1	100
SARB9	88	79	104	98	98	101	98	80	82	290	87	144	93	87	89	81	86	87	85	88	83	123	78	77	81	78	97	1	0	101
2014LSAL01779	45	36	61	55	55	58	55	37	39	319	28	173	50	20	14	24	27	28	26	21	40	150	35	34	38	35	54	100	101	0

## Sheet: ks test p-values
	P-value (ks test)
Europe vs Asia	6.66e-05
Europe vs USA	6.66e-05
Europe vs Europe	0.259

## Sheet: Genomes quality data
Table S2. S. Derby genomes quality data
Genome	Statut	Depth coverage	nb contig	N50
1535_10	contigs	na	50	426331
17-43350_S13	contigs	na	49	442669
17-94864_S21	contigs	na	57	482456
17-94866_S23	contigs	na	61	399886
17-94867_S24	contigs	na	50	426331
17-94872_S28	contigs	na	62	435603
17-94877_S31	contigs	na	62	317389
173552	contigs	na	62	326113
198252	contigs	na	46	365727
201402459	reads	138	na	na
201402501	reads	128	na	na
201407219	reads	68	na	na
2014LSAL02325	reads	275	na	na
2014LSAL03350	reads	226	na	na
2014LSAL03694	reads	297	na	na
2014LSAL05133	reads	206	na	na
201506934	reads	172	na	na
201507632	reads	159	na	na
201510930	reads	137	na	na
2015LSAL02005	reads	238	na	na
44675	contigs	na	65	297161
BCW_2672	contigs	na	61	400189
S00530-16	reads	117	na	na
S00766-16	reads	114	na	na
S02574-17	reads	44	na	na
S04219-16	reads	29	na	na
H122800357	contigs	na	55	228327
NVSL_4111	contigs	na	60	236544
SARB9	contigs	na	49	499979
2014LSAL01779	contigs	na	1	4846817
