# Supplementary material for: Genetic Diversity of Salmonella Derby from the Poultry Sector in Europe
Source: Pathogens. 2019 Apr 4;8(2):46. doi: 10.3390/pathogens8020046 (PMC6630433; doi:10.3390/pathogens8020046)
Supplement: Supplementary file 1 [file pathogens-08-00046-s001.zip › S3_Table.xlsx]

## Sheet: Feuil1
Table S3. S. Derby antimicrobial resistance genes. NS = not specified. The European clade is underlined by a violet box
Strain	Sector	Source Details	Localization	Aminoglycosides	Beta-lactams	Sulphonamides	Tetracyclines	Trimetroprim	Phenicols	Quinolones	Fosfomycines
17-43350_S13	Poultry	Meleagris; Food, turkey meat	Germany
17-94864_S21	Poultry	Meleagris; Animal, swab	Italy								fosA7
17-94866_S23	Poultry	Meleagris; Animal, feces	Italy	aac(3)-Iid; aadA2 ; aph(6)-Id; aph(3'')-Ib	blaTEM-1B	sul1; sul2	tet(B)	dfrA12	catA1	gyrA p.S83Y
17-94867_S24	Poultry	Meleagris; Animal, Animal	Italy	strA; aph(6)-Id	blaTEM-1B		tet(A)			gyrA p.S83Y
17-94872_S28	Poultry	Meleagris; Animal, feces	Italy	aac(3)-Iid; aadA2 ; aph(6)-Id; aph(3')-Ia; aph(3'')-Ib	blaTEM-1B	sul1; sul2	tet(B)	dfrA12	catA1	gyrA p.S83Y
17-94877_S31	Poultry	Meleagris; Animal, feces	Italy							gyrA p.S83Y
H122800357	Human	Human; Homo sapiens	UK
198252	Human	Human; Homo sapiens	UK	aph(3'')-Ib; aph(6)-Id;		sul2	tet(A)
44675	Human	Human; Homo sapiens	UK	aph(3'')-Ib; aph(6)-Id;		sul2	tet(A)
173552	Human	Human; Homo sapiens	UK	aph(3'')-Ib; aph(6)-Id;		sul2	tet(A)
S00530-16	Poultry	Meleagris	UK
S00766-16	Poultry	Meleagris	UK	aph(6)-Id		sul2	tet(A)
S02574-17	Poultry	Meleagris	UK
S04219-16	Poultry	Meleagris	UK
1535_10	Avian	NS	Poland
2014LSAL01779	Poultry	Meat from broilers - Gallus gallus - carcass	France
2014LSAL02325	Poultry	Meat from turkey - carcass	France	ΔstrA + strB	blaTEM-1B	sul2	tet (A)	drfrA14
2014LSAL03350	Poultry	Meat from broilers - Gallus gallus - carcass	France
2014LSAL03694	Poultry	Meat from guinea fowl	France
2014LSAL05133	Poultry	Meat from turkey - carcass	France
2015LSAL02005	Poultry	Meat from duck - fresh	France
201402501	Human	Human; Homo sapiens	France
201506934	Human	Human; Homo sapiens	France
201507632	Human	Human; Homo sapiens	France
201510930	Human	Human; Homo sapiens	France
201407219	Human	Human; Homo sapiens	France	aadA2	blaCARB-2	sul1	tet(G)		floR
201402459	Human	Human; Homo sapiens	France
BCW_2672	Human	Human; Homo sapiens	Taiwan	aadA2	blaCARB-2	sul1	tet(G)		floR
NVSL_4111	Avian	NS	USA
SARB9 (Fidelma Boyd)	Avian	Bird	USA
