# Supplementary material for: Genetic Diversity of Salmonella Derby from the Poultry Sector in Europe
Source: Pathogens. 2019 Apr 4;8(2):46. doi: 10.3390/pathogens8020046 (PMC6630433; doi:10.3390/pathogens8020046)
Supplement: Supplementary file 1 [file pathogens-08-00046-s001.zip › S4_Table.xlsx]

## Sheet: Feuil1
Table S4. S. Derby phages. NS = not specified; 2 = phage is "intact", the score is comprised between [90-150]; 1 = phage is "questionable", the scoreis comprised between [70-90]; 0 = phage is "absent", the score is < 70. The European clade is underlined by a violet box.
Strain	Sector	Source Details	Localization	Profil name	Edward_GF_2_NC_026611	Haemop_HP1_NC_001697	Salmon_SEN34_NC_028699	Salmon_Fels_2_NC_010463	Salmon_118970_sal3_NC_031940	Salmon_SSU5_NC_018843	Synech_S_CAM7_NC_031927	Entero_I2_2_NC_001332	Salmon_RE_2010_NC_019488	Entero_UAB_Phi20_NC_031019
17-43350_S13	Poultry	Meleagris; Food, turkey meat	Germany	GF-2 and SEN34	2	0	2	0	0	0	0	0	0	0
17-94864_S21	Poultry	Meleagris; Animal, swab	Italy	GF-2 and SEN34	2	0	2	0	0	0	0	0	0	0
17-94866_S23	Poultry	Meleagris; Animal, feces	Italy	GF-2 and SEN34	2	0	2	0	0	0	0	0	0	0
17-94867_S24	Poultry	Meleagris; Animal, Animal	Italy	GF-2 and SEN34	2	0	2	0	0	0	0	0	0	0
17-94872_S28	Poultry	Meleagris; Animal, feces	Italy	GF-2 and SEN34	2	0	2	0	0	0	0	0	0	0
17-94877_S31	Poultry	Meleagris; Animal, feces	Italy	GF-2 and SEN34	2	0	2	0	0	0	0	0	0	0
H122800357	Human	Human; Homo sapiens	UK	GF-2 and SEN34	2	0	2	0	0	0	0	0	0	0
198252	Human	Human; Homo sapiens	UK	GF-2 and SEN34	2	0	2	0	0	0	0	0	0	0
44675	Human	Human; Homo sapiens	UK	GF-2 and SEN34	2	0	0	0	0	0	0	0	0	0
173552	Human	Human; Homo sapiens	UK	GF-2	2	0	0	0	0	0	0	0	0	0
S00530-16	Poultry	Meleagris	UK	GF-2	2	0	0	0	0	0	0	0	0	0
S00766-16	Poultry	Meleagris	UK	GF-2	2	0	0	0	0	0	0	0	0	0
S02574-17	Poultry	Meleagris	UK	GF-2	2	0	0	0	0	0	0	0	0	0
S04219-16	Poultry	Meleagris	UK	GF-2	2	0	0	0	0	0	0	0	0	0
1535_10	Avian	NS	Poland	GF-2	2	0	0	0	0	0	0	0	0	0
2014LSAL01779	Poultry	Meat from broilers - Gallus gallus - carcass	France	GF-2 and HP1	2	2	0	0	0	0	0	0	0	0
2014LSAL02325	Poultry	Meat from turkey - carcass	France	GF-2	2	0	0	0	0	0	0	0	0	0
2014LSAL03350	Poultry	Meat from broilers - Gallus gallus - carcass	France	GF-2	2	0	0	0	0	0	0	0	0	0
2014LSAL03694	Poultry	Meat from guinea fowl	France	GF-2	2	0	0	0	0	0	0	0	0	0
2014LSAL05133	Poultry	Meat from turkey - carcass	France	GF-2	2	0	0	0	0	0	0	0	0	0
2015LSAL02005	Poultry	Meat from duck - fresh	France	GF-2	2	0	0	0	0	0	0	0	0	0
201402501	Human	Human; Homo sapiens	France	GF-2	2	0	0	0	0	0	0	0	0	0
201506934	Human	Human; Homo sapiens	France	GF-2	2	0	0	0	0	0	0	0	0	0
201507632	Human	Human; Homo sapiens	France	GF-2	2	0	0	0	0	0	0	0	0	0
201510930	Human	Human; Homo sapiens	France	GF-2	2	0	0	0	0	0	0	0	0	0
201407219	Human	Human; Homo sapiens	France	GF-2 and UAB	2	0	0	0	0	0	0	0	0	2
201402459	Human	Human; Homo sapiens	France	118970-CAM7-I2-RE	0	0	1	0	2	0	2	2	2	0
BCW_2672	Human	Human; Homo sapiens	Taiwan	Fels-118970	2	0	0	2	2	0	0	0	0	0
NVSL_4111	Avian	NS	USA	SSU5	0	0	0	0	0	2	0	0	0	0
SARB9 (Fidelma Boyd)	Avian	Bird	USA	SSU5	0	0	0	0	0	2	0	0	0	0
